# Supplementary material for: Hair Dye and Relaxer Use among Cisgender Women in Embu and Nakuru Counties, Kenya: Associations with Perceived Risk of Breast Cancer and Other Health Effects
Source: Int J Environ Res Public Health. 2024 Jun 28;21(7):846. doi: 10.3390/ijerph21070846 (PMC11277196; doi:10.3390/ijerph21070846)
Supplement: Supplementary file 1 [file ijerph-21-00846-s001.zip]

Archive with 1 entries (1 files):
- ijerph-2997567-supplementary.pdf
